# Supplementary material for: Hsp70 Forms Antiparallel Dimers Stabilized by Post-translational Modifications to Position Clients for Transfer to Hsp90
Source: Cell Rep. 2015 Apr 23;11(5):759–69. doi: 10.1016/j.celrep.2015.03.063 (PMC4431665; doi:10.1016/j.celrep.2015.03.063)
Supplement: Table S2. Chemical Crosslinking of Hsp70-Hsp90 Complexes and Subcomplexes, Related to Figures 1, 2, 3, and 4 [file mmc2.xlsx]

## Sheet: Sheet1
						Experiment
						Hsp70Sf9		Hsp70-40 (ATP)		Hsp70-40 (ADP)		Hsp70 ATP vs ADP			Hsp70-40 (gS-ATP)		Hsp70 Sf9 vs E.coli (Hsp40)			Hsp70-40-GR		Hsp70-90-40-Hop-GR
					protein conc. [mM]	100		3:2		3:2		10			3:2		3:2			3:2:3		10
					protein vol. [ml]	10		30		30		30			30		30			30		20
					BS3 conc. [mM]	25		25		25		25			25		2.5			25		5
					BS3 vol. [ml]	10		10		10		10			10		10			10		10
					cross-link spectra (total)	154		242		331		104			359		392			390		366
					# cross-links	27		55		70		27			81		74			97		102
					FDR [%]	9.61		17.06		22.01		1			14.04		15.9			30.35		46.1
Protein 1	Protein 2	Residue 1	Residue 2	Sequence 1	Sequence 2	# spectra	highest MM score	# spectra	highest MM score	# spectra	highest MM score	# spectra	highest MM score	ATP/ADP	# spectra	highest MM score	# spectra	highest MM score	Sf9/E. coli	# spectra	highest MM score	# spectra	highest MM score
Hsp70	Hsp70	56	257	LIGDAAKNQVALNPQNTVFDAK	DISQNKR	1	25													1	54
Hsp70	Hsp70	56	271	LIGDAAKNQVALNPQNTVFDAK	AKR					5	64	8	61	1	3	35				1	42
Hsp70	Hsp70	71	190	NQVALNPQNTVFDAKR	TGKGER							1	26	0.95
Hsp70	Hsp70	71	497	NQVALNPQNTVFDAKR	STGKANK							1	54	1.03
Hsp70	Hsp70	108	561	VQVSYKGETK	GKISEADK	1	45	1	36	1	38				2	31				1	25
Hsp70	Hsp70	108	561	VQVSYKGETK	GKISEADKK	3	47	3	69	3	51				2	44				2	27
Hsp70	Hsp70	108	567	VQVSYKGETK	GKISEADKK			1	21	3	32	5	23	1.34	1	34				2	36
Hsp70	Hsp70	108	569	VQVSYKGETK	KVLDK			5	37	5	78	4	37	1.25	8	62	2	25	5.33	6	68
Hsp70	Hsp70	126	257	AFYPEEISSMVLTKMK	DISQNKR															2	26
Hsp70	Hsp70	159	190	QATKDAGVIAGLNVLR	TGKGER	2	81													1	46
Hsp70	Hsp70	159	246	QATKDAGVIAGLNVLR	LVNHFVEEFKR	1	75
Hsp70	Hsp70	159	271	QATKDAGVIAGLNVLR	AKR							1	36	1.31						1	19
Hsp70	Hsp70	159	512	QATKDAGVIAGLNVLR	LSKEEIER							1	46	0.15
Hsp70	Hsp70	190	325	TGKGER	DAKLDK			1	45	2	38	1	21	1.36	1	46				2	49
Hsp70	Hsp70	246	190	LVNHFVEEFKR	TGKGER					3	36				2	40
Hsp70	Hsp70	246	248	LVNHFVEEFKR	KHK			15	86	15	75	4	83	1.05	8	55				24	76
Hsp70	Hsp70	246	248	LVNHFVEEFKR	KHKK			9	51	1	16	6	49	0.91	3	49	2	74	1.1	30	85	2	42
Hsp70	Hsp70	246	248	LVNHFVEEFKR	RKHK					7	70
Hsp70	Hsp70	246	248	LVNHFVEEFKRK	KHK			1	12						3	24				4	25
Hsp70	Hsp70	246	248	LVNHFVEEFKRK	RKHK			1	29						1	61				17	55
Hsp70	Hsp70	246	250	LVNHFVEEFKR	HKK			9	64	19	73	10	66	1.05	26	74
Hsp70	Hsp70	246	250	LVNHFVEEFKR	KHKK	2	45	11	73	29	75	21	51	0.91	38	89	100	69	0.96	33	86
Hsp70	Hsp70	246	251	LVNHFVEEFKR	KDISQNK					12		1	22	0.38			4	51	1.12
Hsp70	Hsp70	246	251	LVNHFVEEFKR	KDISQNKR												2	81	1.06
Hsp70	Hsp70	246	257	LVNHFVEEFKR	DISQNKR			3	17	5	28	1	25	1.09	6	36	4	39	1.01	3	28
Hsp70	Hsp70	246	257	LVNHFVEEFKRK	DISQNKR												7	80	1.12
Hsp70	Hsp70	246	271	LVNHFVEEFKRK	AKR			6	49	7	52	4	40	0.8	8	53				3	59
Hsp70	Hsp70	246	319	LVNHFVEEFKR	STLEPVEKALR	1	20
Hsp70	Hsp70	246	345	LVNHFVEEFKR	IPKVQK	1	25
Hsp70	Hsp70	246	568	LVNHFVEEFKR	KK			3	47	7	75				2	46				6	52
Hsp70	Hsp70	248	257	KHKK	DISQNKR												2	20	0.66
Hsp70	Hsp70	251	271	KDISQNK	AKR					1	16				1	16
Hsp70	Hsp70	319	190	STLEPVEKALR	TGKGER	1	18
Hsp70	Hsp70	319	325	STLEPVEKALR	DAKLDK	9	43	6	46	8	49	3	26	1.17	8	43	2	24	0.74	6	46	1	21
Hsp70	Hsp70	325	190	DAKLDK	TGKGER										1	32
Hsp70	Hsp70	325	271	DAKLDK	AKR															1	11
Hsp70	Hsp70	328	190	LDKAQIHDLVLVGGSTR	TGKGER	2	40			2	32	3	36	0.97	1	36				1	42
Hsp70	Hsp70	451	569	AMTKDNNLLGR	KKVLDK															1	24
Hsp70	Hsp70	497	345	STGKANKITITNDK	IPKVQK															1	21
Hsp70	Hsp70	507	190	ITITNDKGR	TGKGER	1	28					2	25	2.07	3	28
Hsp70	Hsp70	507	251	ITITNDKGR	HKKDISQNK															1	46
Hsp70	Hsp70	507	271	ITITNDKGR	AKR			3	20	4	41	1	31	1.64	4	32				2	42
Hsp70	Hsp70	507	497	ITITNDKGR	STGKANK	7	77
Hsp70	Hsp70	507	512	ANKITITNDKGR	LSKEEIER	3	52													1	20
Hsp70	Hsp70	507	512	ITITNDKGR	LSKEEIER	12	54	9	43			4	57	1.1	7	44				7	48	11	52
Hsp70	Hsp70	507	512	ITITNDKGR	LSKEEIER					5	42						3	37	1.72
Hsp70	Hsp70	512	190	LSKEEIER	TGKGER	3	25	1	23	1	24				2	28				2	32	1	17
Hsp70	Hsp70	526	190	YKAEDEVQR	TGKGER							1	11	1.62
Hsp70	Hsp70	526	250	YKAEDEVQR	HKK										1	24
Hsp70	Hsp70	550	568	NALESYAFNMKSAVEDEGLK	KK			2	108						1	66				1	60
Hsp70	Hsp70	551	512	AMTKDNNLLGR	LSKEEIER	2	30
Hsp70	Hsp70	559	108	SAVEDEGLKGK	VQVSYKGETK							1	24	1.03	1	30				1	23
Hsp70	Hsp70	559	561	SAVEDEGLKGK	GKISEADKK										1	51
Hsp70	Hsp70	559	567	SAVEDEGLKGK	ISEADKK	31	80	7	70	7	66	7	56	1.05	7	55				8	47	11	50
Hsp70	Hsp70	559	567	SAVEDEGLKGK	ISEADKKK					1	53
Hsp70	Hsp70	559	568	SAVEDEGLKGK	ISEADKKK	4	67								3	70				2	60	3	76
Hsp70	Hsp70	559	568	SAVEDEGLKGK	KK										4	107
Hsp70	Hsp70	561	569	GKISEADKK	KVLDK												1	12	0.3
Hsp70		108/112		VQVSYKGETKAFYPEEISSMVLTK		5	51															6	54
Hsp70		250/251		HKKDISQNK													3	79	0.8
Hsp70		325/328		DAKLDKAQIHDLVLVGGSTR		7	162	1	136	1	38	1	34	0.98	3	146				1	159	5	44
Hsp70		345/348		IPKVQKLLQDFFNGR		16	138	2	54	2	48				3	55	13	122	0.92	8	124	16	131
Hsp70		497/500		STGKANKITITNDK		6	51	6	54	5	49	5	59	0.59	4	53				4	40	1	32
Hsp70		524/526		MVQEAEKYKAEDEVQR		23	88
Hsp70		550/559		NALESYAFNMKSAVEDEGLKGK		1	10
Hsp70		559/561		SAVEDEGLKGKISEADK		3	35					3	87	1.1
Hsp70		567/568		ISEADKKK		6	103	2	79	3	59	4	85	1.25	3	63				1	55	7	57
Hsp40	Hsp40	23	28	FYDILGVPVTATDVEIKK	KCALK					3	36				1	27	1	46	1.28	1	39
Hsp40	Hsp40	23	157	FYDILGVPVTATDVEIKK	GAVKK												1	38	1.1
Hsp40	Hsp40	24	114	KAYRK	GKDIK												4	36	0.99
Hsp40	Hsp40	24	260	KAYR	SFKR			5	16								5	38	0.87
Hsp40	Hsp40	28	24	KCALK	KAYR			26	39	30	60				26	45	20	47	0.99	30	47
Hsp40	Hsp40	28	157	KCALK	GAVKK										1	39	9	45	0.94
Hsp40	Hsp40	28	260	KCALK	SFKR			5	33	6	22				5	29	8	23	0.99	6	23
Hsp40	Hsp40	32	24	CALKYHPDK	KAYR												1	16	1.09
Hsp40	Hsp40	32	24	CALKYHPDKNPSEEAAEK	KAYR												6	71	1.4
Hsp40	Hsp40	32	24	CALKYHPDKNPSEEAAEK	KAYRK												1	43	1.37
Hsp40	Hsp40	32	260	CALKYHPDKNPSEEAAEK	SFKR												5	62	1.41
Hsp40	Hsp40	32	363	CALKYHPDKNPSEEAAEK	IVPAIPKK			1	12	3	48				1	26				2	22
Hsp40	Hsp40	37	24	YHPDKNPSEEAAEK	KAYR												7	72	1.04
Hsp40	Hsp40	37	28	YHPDKNPSEEAAEK	KCALK			11	76	14	70				16	74	19	69	1.12	12	63
Hsp40	Hsp40	37	28	YHPDKNPSEEAAEKFK	KCALK												3	31	1.18
Hsp40	Hsp40	37	134	YHPDKNPSEEAAEK	TAKLALNK												2	34	1.11
Hsp40	Hsp40	37	152	YHPDKNPSEEAAEK	GGKK												2	27	1
Hsp40	Hsp40	37	153	YHPDKNPSEEAAEK	KGAVK												5	65	1.04
Hsp40	Hsp40	37	157	YHPDKNPSEEAAEK	KGAVKK					1	54						2	49	1.02
Hsp40	Hsp40	37	207	YHPDKNPSEEAAEK	SCNGKK												1	65	1.06
Hsp40	Hsp40	37	260	YHPDKNPSEEAAEK	SFKR												4	54	1.07
Hsp40	Hsp40	77	207	KFGDPVVQSDMK	CKSCNGKK			1	23
Hsp40	Hsp40	114	24	GKDIK	KAYR			3	30	3	27				7	36	7	34	0.95	2	28
Hsp40	Hsp40	114	24	GKDIKHEISASLEELYK	KAYR					1	51
Hsp40	Hsp40	114	134	GKDIKHEISASLEELYK	TAKLALNK										1	64
Hsp40	Hsp40	114	153	GKDIKHEISASLEELYK	KGAVK										1	50
Hsp40	Hsp40	114	260	GKDIKHEISASLEELYK	SFKR												1	26	1.42
Hsp40	Hsp40	117	24	GKDIKHEISASLEELYK	KAYR												1	90	1.27	1	22
Hsp40	Hsp40	117	153	GKDIKHEISASLEELYK	KGAVK					1	39
Hsp40	Hsp40	117	260	GKDIKHEISASLEELYK	SFKR					1	71									1	74
Hsp40	Hsp40	129	114	HEISASLEELYKGR	GKDIK															1	14
Hsp40	Hsp40	129	134	HEISASLEELYKGR	TAKLALNK			2	43								1	26	1.08	1	43
Hsp40	Hsp40	129	144	HEISASLEELYKGR	LALNKQILCKECEGR																	1	22
Hsp40	Hsp40	134	24	TAKLALNK	KAYR			5	27	7	20				6	17	1	25	0.97	2	22
Hsp40	Hsp40	134	28	TAKLALNK	KCALK			1	11
Hsp40	Hsp40	134	134	TAKLALNK	TAKLALNK										1	22
Hsp40	Hsp40	134	157	TAKLALNK	GAVKK			1	14	1	11						1	14	1.24	1	16
Hsp40	Hsp40	134	208	TAKLALNK	KVENER										1	30
Hsp40	Hsp40	134	260	TAKLALNK	SFKR			2	12
Hsp40	Hsp40	134	309	TAKLALNK	KVIEGK										1	11
Hsp40	Hsp40	139	24	LALNKQILCK	KAYR			1	14
Hsp40	Hsp40	139	134	LALNKQILCK	TAKLALNK										1	20
Hsp40	Hsp40	139	260	LALNKQILCK	SFKR					2	40				1	17
Hsp40	Hsp40	144	134	QILCKECEGR	TAKLALNK					2	24				1	35
Hsp40	Hsp40	152	208	GGKKGAVK	KVENER			1	47	1	19				1	20	2	32	0.93
Hsp40	Hsp40	153	208	GGKKGAVK	KVENER					1	23
Hsp40	Hsp40	153	24	KGAVK	KAYR										2	20	8	60	0.98
Hsp40	Hsp40	153	24	KGAVKK	KAYR												3	58	1.03
Hsp40	Hsp40	153	28	KGAVKK	KCALK												3	21	1.09
Hsp40	Hsp40	153	28	KGAVK	KCALK										1	16
Hsp40	Hsp40	153	208	KGAVK	KVENER															2	18
Hsp40	Hsp40	153	208	KGAVKK	KVENER					1	25						5	51	0.82
Hsp40	Hsp40	153	260	KGAVKK	SFKR			1	10
Hsp40	Hsp40	153	260	KGAVK	SFKR										3	21
Hsp40	Hsp40	157	24	GAVKK	KAYR					1	11						5	43	0.95
Hsp40	Hsp40	157	260	GAVKK	SFKR					1	14
Hsp40	Hsp40	157	24	KGAVKK	KAYR												3	31	1.02
Hsp40	Hsp40	157	28	KGAVKK	KCALK												3	25	1.1
Hsp40	Hsp40	157	152	GAVKK	GGKK																	1	19
Hsp40	Hsp40	157	153	GAVKKCTSCNGQGIK	KGAVK					1	21
Hsp40	Hsp40	158	24	KCTSCNGQGIK	KAYR												5	62	0.96
Hsp40	Hsp40	158	24	KCTSCNGQGIK	KAYRK												1	17	1.13
Hsp40	Hsp40	158	32	KCTSCNGQGIK	CALKYHPDK												2	16	1.04
Hsp40	Hsp40	158	32	GAVKCTSCNGQGIK	CALKYHPDK															1	24
Hsp40	Hsp40	158	32	GAVKCTSCNGQGIK	KCALKYHPDK															1	21
Hsp40	Hsp40	158	114	KCTSCNGQGIK	GKDIK			2	25	3	25				1	16	3	14	0.89
Hsp40	Hsp40	158	152	KCTSCNGQGIK	GGKK												1	20	0.99
Hsp40	Hsp40	158	153	KCTSCNGQGIK	KGAVK			4	37						2	29	12	36	1.04
Hsp40	Hsp40	158	260	KCTSCNGQGIK	SFKR					1	13						1	10	1.03
Hsp40	Hsp40	198	152	FQTECDVCHGTGDIIDPKDR	GGKK			1	23	1	37				2	41				1	36
Hsp40	Hsp40	198	153	FQTECDVCHGTGDIIDPKDR	KGAVK										2	30	1	26	1.18	1	27
Hsp40	Hsp40	198	157	FQTECDVCHGTGDIIDPKDR	GAVKK			1	23
Hsp40	Hsp40	202	24	CKSCNGK	KAYR												1	10	0.95
Hsp40	Hsp40	207	24	SCNGKK	KAYR			1	20	2	19				1	19	3	27	0.7
Hsp40	Hsp40	207	28	SCNGKK	KCALK												3	20	1.05
Hsp40	Hsp40	207	260	SCNGKK	SFKR			3	30						1	16	2	28	0.72
Hsp40	Hsp40	208	24	KVENER	KAYR			1	13	1	13				2	13	5	36	0.87	1	12
Hsp40	Hsp40	208	24	KVENERK	KAYR												5	21	0.93
Hsp40	Hsp40	208	28	KVENER	KCALK			1	14								4	22	0.95
Hsp40	Hsp40	208	153	KVENER	KGAVK			2	16	1	16				1	11	7	39	0.87	1	18
Hsp40	Hsp40	208	153	KVENER	KGAVKK										1	10
Hsp40	Hsp40	208	153	KVENERK	KGAVKK												1	12	0.83
Hsp40	Hsp40	208	153	KVENERK	KGAVK					1	10
Hsp40	Hsp40	208	157	KVENER	GAVKK										1	14	1	21	0.73
Hsp40	Hsp40	214	28	KILEVHVEPGMK	KCALK					1	10				2	24				3	19
Hsp40	Hsp40	214	134	KILEVHVEPGMK	TAKLALNK			12	73	11	77				10	82	5	72	0.98	9	109
Hsp40	Hsp40	260	24	SFKR	KAYR					4	16				5	17
Hsp40	Hsp40	309	24	KVIEGK	KAYR										1	11
Hsp40	Hsp40	309	114	KVIEGKGMPIPK	GPQRGKDIK										1	20
Hsp40	Hsp40	309	260	KVIEGK	SFKR					1	12				1	11
Hsp40	Hsp40	330	260	YGGYGNLIIKFTIK	SFKR																	1	15
Hsp40	Hsp40	348	248	KLEEILPPR	KHK					1	24									1	43
Hsp40	Hsp40	348	348	KLEEILPPR	KLEEILPPR															1	36
Hsp40		114/117		GKDIKHEISASLEELYK				27	84	43	105				58	90	17	78	0.89	24	93	35	84
Hsp40		134/139		TAKLALNKQILCK				3	75	2	39
Hsp40		152/153		GGKKGAVK				3	53	2	43				2	47				2	53
Hsp40		207/208		SCNGKKVENER				4	92	4	90				3	92	2	92	0.88	2	84
Hsp40		23/24		FYDILGVPVTATDVEIKKAYR						1	93				1	18	6	71	1.12			11	43
Hsp40		32/37		CALKYHPDKNPSEEAAEK				1	25	2	77				2	85	4	57	1.05	1	26
Hsp40		363/364		IVPAIPKKATVDECVLADFDPAK						1	42						1	25	1.15	1	48
Hsp40		37/46		YHPDKNPSEEAAEKFK						1	19				2	22				1	18
GR	GR	57	494	VSASSPSLAVASQSDSKQRR	KTKK															1	14
GR	GR	480	497	KCLQAGMNLEAR	KIK															1	31
GR	GR	492	31	CLQAGMNLEARKTK	GDVMDFYKTLR															1	18
GR	GR	492	114	CLQAGMNLEARKTK	GPQRGKDIK															2	30
GR	GR	576	471	QVIAAVKWAK	RKNCPACR															1	16
GR	GR	579	777	WAKAIPGFR	LLFHQK															2	16
GR	GR	677	770	TLLLLSSVPKDGLK	YSNGNIKK																	1	49
GR	GR	677	771	TLLLLSSVPKDGLK	KLLFHQK															1	58	1	27
GR	GR	677	777	TLLLLSSVPKDGLK	KLLFHQK															2	23
GR	GR	677	777	TLLLLSSVPKDGLK	LLFHQK															3	56	3	26
GR	GR	695	703	MTYIKELGK	AIVKR															17	52	10	38
GR	GR	695	777	MTYIKELGK	KLLFHQK															1	11
GR	GR	695	777	MTYIKELGK	LLFHQK															3	25	4	27
GR	GR	770	777	YSNGNIKK	LLFHQK															1	22	1	20
GR	GR	777	703	LLFHQK	AIVKR															3	15
GR		576/579		QVIAAVKWAKAIPGFR																13	37	12	22
GR		695/699		MTYIKELGKAIVK																6	46	21	50
GR		770/771		YSNGNIKKLLFHQK																1	16	1	37
Hsp90	Hsp90	346	326	HSQFIGYPITLFVEKER	IKEIVKK																	1	44
Hsp90	Hsp90	346	536	HSQFIGYPITLFVEKER	KNLVKK																	1	28
Hsp90	Hsp90	346	540	HSQFIGYPITLFVEKER	KNLVKK																	3	44
Hsp90	Hsp90	363	403	EDKEEEKEK	IKEK																	1	25
Hsp90	Hsp90	414	330	YIDQEELNKTKPIWTR	EIVKK																	1	24
Hsp90	Hsp90	484	330	KNNIKLYVR	EIVKK																	1	40
Hsp90	Hsp90	484	330	NNIKLYVR	EIVKK																	7	40
Hsp90	Hsp90	529	326	EMLQQSKILK	IKEIVK																	1	31
Hsp90	Hsp90	532	536	ILKVIR	KNLVK																	10	20
Hsp90	Hsp90	565	737	FYEQFSKNIK	IMKAQALR																	1	29
Hsp90	Hsp90	680	682	EGLELPEDEEEKK	KQEEK																	1	22
Hsp90		307/313		GTKVILHLKEDQTEYLEER																		1	16
Hsp90		330/331		EIVKKHSQFIGYPITLFVEK																		7	36
Hsp90		403/405		IKEKYIDQEELNK																		1	23
Hsp90		479/480		KKNNIK																		5	55
Hsp90		480/484		KNNIKLYVR																		4	14
Hsp90		529/532		EMLQQSKILKVIR																		5	38
Hsp90		579/580		KKLSELLR																		13	30
Hsp90		704/707		KVEKVVVSNR																		2	46
Hsp90		753/754		DNSTMGYMAAKKHLEINPDHSIIETLR																		1	37
Hop	Hop	73	50	TVDLKPDWGKGYSR	SAAYAKK																	1	23
Hop	Hop	73	207	PDWGKGYSR	KETK																	2	15
Hop	Hop	100	78	TYEEGLKHEANNPQLK	KAAALEFLNR																	1	32
Hop	Hop	229	301	EKELGNDAYK	QIAKAYAR																	1	29
Hop	Hop	237	301	EKELGNDAYKK	QIAKAYAR																	1	30
Hop	Hop	301	337	QIAKAYAR	TPDVLKK																	1	17
Hop	Hop	312	239	IGNSYFKEEK	KDFDTALK																	2	32
Hop	Hop	312	337	IGNSYFKEEK	TPDVLKK																	2	68
Hop	Hop	325	315	DAIHFYNKSLAEHR	IGNSYFKEEKYK																	1	23
Hop	Hop	344	337	CQQAEKILK	TPDVLKK																	2	40
Hop	Hop	347	392	ILKEQER	NPKDAK																	3	43
Hop	Hop	364	395	LAYINPDLALEEKNK	DAKLYSNR																	6	29
Hop	Hop	388	347	HYTEAIKR	ILKEQER																	2	43
Hop		100/109		TYEEGLKHEANNPQLKEGLQNMEAR																		2	24
Hop		123/136		KFMNPFNMPNLYQKLESDPR																		1	12
Hop		162/169		NKPSDLGTKLQDPR																		7	27
Hop		207/210		KETKPEPMEEDLPENK																		1	17
Hop		227/229		QALKEKELGNDAYK																		1	50
Hop		237/238		ELGNDAYKKK																		1	32
Hop		246/250		DFDTALKHYDKAK																		11	63
Hop		317/325		YKDAIHFYNKSLAEHR																		8	17
Hop		337/338		TPDVLKKCQQAEK																		2	82
Hop		381/388		GDYPQAMKHYTEAIKR																		2	20
Hop		392/395		NPKDAKLYSNR																		4	45
Hop		50/51		SAAYAKKGDYQK																		2	92
Hop		530/533		NPVIAQKIQKLMDVGLIAIR																		1	46
Hsp70	Hsp40	77	207	KFGDPVVQSDMK	CKSCNGKK												2	22	1.25
Hsp70	Hsp40	190	24	TGKGER	KAYR															1	18
Hsp70	Hsp40	190	62	TGKGER	EASAAYEILSDPEKR															1	11
Hsp70	Hsp40	190	309	TGKGER	KVIEGK															1	23
Hsp70	Hsp40	246	24	LVNHFVEEFKR	KAYR					1	53
Hsp70	Hsp40	246	260	LVNHFVEEFKR	SFKR					1	16				1	16
Hsp70	Hsp40	271	28	TACERAKR	KCALK															1	1	1	10
Hsp70	Hsp40	271	114	AKR	GKDIKHEISASLEELYK															1	23
Hsp70	Hsp40	309	260	KVIEGK	SFKR															1	10
Hsp70	Hsp40	325	139	ALRDAKLDK	LALNKQILCKECEGR																	2	20
Hsp70	Hsp40	345	320	IPKVQK	YGGYGNLIIKFTIK															1	13
Hsp70	Hsp40	348	248	KLEEILPPR	KHK										1	60				1	43
Hsp70	Hsp40	451	363	AMTKDNNLLGR	IVPAIPKK										1	37
Hsp70	Hsp40	497	37	STGKANK	CALKYHPDKNPSEEAAEK												1	46	1.36
Hsp70	Hsp40	512	152	GRLSKEEIER	ECEGRGGKK												1	15	1.14
Hsp70	Hsp40	524	32	MVQEAEKYK	CALKYHPDK																	1	21
Hsp70	Hsp40	526	28	MVQEAEKYKAEDEVQR	KCALK															1	20
Hsp70	Hsp40	567	152	GKISEADKK	ECEGRGGKK															1	13
Hsp70	Hsp40	567	314	ISEADKK	VIEGKGMPIPK			2	46						4	63				9	81
Hsp70	Hsp40	568	214	KK	KILEVHVEPGMK															1	19
Hsp70	GR	102	471	PKVQVSYK	RKNCPACR																	1	15
Hsp70	GR	345	4	IPKVQK	MDSKESLTPGR																	2	13
Hsp70	GR	497	695	STGKANK	MTYIKELGKAIVK															8	35
Hsp70	Hsp90	159	416	QATKDAGVIAGLNVLR	TKPIWTR																	1	10
Hsp70	Hsp90	190	532	TGKGER	ILKVIR																	1	13
Hsp70	Hsp90	190	536	TGKGER	KNLVK																	1	11
Hsp70	Hsp90	190	536	TGKGER	KNLVKK																	1	18
Hsp70	Hsp90	246	250	LVNHFVEEFKR	KHKK																	16	53
Hsp70	Hsp90	271	558	TACERAKR	KFYEQFSK																	2	28
Hsp70	Hsp90	348	400	VQKLLQDFFNGR	KKIK																	5	85
Hsp70	Hsp90	348	403	VQKLLQDFFNGR	IKEK																	2	72
Hsp70	Hsp90	526	416	YKAEDEVQR	TKPIWTR																	1	14
Hsp70	Hsp90	559	682	SAVEDEGLKGK	KQEEKK																	4	61
Hsp70	Hop	451	250	AMTKDNNLLGR	HYDKAK																	1	18
Hsp70	Hop	568	338	ISEADKKK	KCQQAEK																	1	10
Hsp40	GR	28	461	KCALK	NDCIIDKIR															1	12
Hsp40	GR	28	695	KCALK	MTYIKELGKAIVK																	1	17
Hsp40	GR	114	699	GKDIKHEISASLEELYK	ELGKAIVK															1	41
Hsp40	Hsp90	32	579	CALKYHPDK	KKLSELLR																	3	23
Hsp40	Hsp90	134	686	GRTAKLALNK	QEEKKTK																	1	20
Hsp40	Hsp90	168	330	CTSCNGQGIKFVTRQMGPMIQR	EIVKK																	1	37
Hsp40	Hop	139	51	LALNKQILCK	KGDYQK																	2	17
Hsp40	Hop	157	338	KGAVKK	KCQQAEKILK																	1	26
GR	Hsp90	480	682	KCLQAGMNLEAR	KQEEK																	2	11
GR	Hsp90	777	401	LLFHQK	KIK																	1	15
GR	Hop	576	315	QVIAAVKWAK	EEKYK																	1	13
Hop	Hsp90	109	689	HEANNPQLKEGLQNMEAR	TKFENLCK																	1	25
Hop	Hsp90	392	414	NPKDAK	YIDQEELNKTK																	3	23
Hop	Hsp90	392	689	RNPKDAK	KTKFENLCK																	1	18
Hop	Hsp90	392	771	NPKDAK	QKAEADK																	1	10
Hop	Hsp90	434	403	KAAALEAMKDYTK	IKEK																	2	16
